# Supplementary material for: Enhanced Tomato Yellow Leaf Curl Thailand Virus Suppression Through Multi-Disease and Insect-Resistant Tomato Lines Combining Virus and Vector Resistance
Source: Insects. 2025 Jul 15;16(7):721. doi: 10.3390/insects16070721 (PMC12295848; doi:10.3390/insects16070721)
Supplement: Supplementary file 1 [file insects-16-00721-s001.zip]

Archive with 7 entries (7 files):
- Figure S1. Photo of choice assay setup 1.jpg
- Figure S2. Photo of choice assay setup 2.jpg
- File S1. Scored electrophoresis images in Excel.xlsx
- File S2. Raw gel electrophoresis images.pdf
- File S3. Summary of experimental results.xlsx
- Text S1. Protocol for DNA extraction from tomato leaf samples using a 96-well plate.pdf
- Text S2. Protocol for acylsugar quantification in plant samples.pdf
