# Supplementary material for: Enhanced Tomato Yellow Leaf Curl Thailand Virus Suppression Through Multi-Disease and Insect-Resistant Tomato Lines Combining Virus and Vector Resistance
Source: Insects. 2025 Jul 15;16(7):721. doi: 10.3390/insects16070721 (PMC12295848; doi:10.3390/insects16070721)
Supplement: Supplementary file 1 [file insects-16-00721-s001.zip › File S1. Scored electrophoresis images in Excel.xlsx]

## Sheet: pretest_5_cycles
20240308
PCR program: SSR60-3
Electrophoresis: 6% acrylamide 50min
ANT22-1,9,29,D4,THD,HT,PD,IR44,WATER+ pHT&nBEG 15,20,25,30,35 cycles
		ANT22-1	ANT22-9	ANT22-29	Tomato Diseased Cage 4	THD (sus)	HT (resistant)	Plasmid DNA	24SPIR44	ddWATER		ANT22-1	ANT22-9	ANT22-29	Tomato Diseased Cage 4	THD (sus)	HT (resistant)	Plasmid DNA	24SPIR44	ddWATER		ANT22-1	ANT22-9	ANT22-29	Tomato Diseased Cage 4	THD (sus)	HT (resistant)	Plasmid DNA	24SPIR44	ddWATER		ANT22-1	ANT22-9	ANT22-29	Tomato Diseased Cage 4	THD (sus)	HT (resistant)	Plasmid DNA	24SPIR44	ddWATER		ANT22-1	ANT22-9	ANT22-29	Tomato Diseased Cage 4	THD (sus)	HT (resistant)	Plasmid DNA	24SPIR44
	15 Cycles										20 Cycles										25 Cycles										30 cycles										35 cycles
[truncated: 1 more columns]

## Sheet: Plasmid DNA (diluted 5 con.)
																																											Concentration	Cycle value
																																											0.0001	35
																																											0.001	30
																																											0.01	25
																																											0.1	20
																																											1	15
																																											10	15
	PLASMID DNA 10	PLASMID DNA 1	PLASMID DNA 0.1	PLASMID DNA 0.01	PLASMID DNA 0.001	PLASMID DNA 0.0001	DD WATER		PLASMID DNA 10	PLASMID DNA 1	PLASMID DNA 0.1	PLASMID DNA 0.01	PLASMID DNA 0.001	PLASMID DNA 0.0001	DD WATER		PLASMID DNA 10	PLASMID DNA 1	PLASMID DNA 0.1	PLASMID DNA 0.01	PLASMID DNA 0.001	PLASMID DNA 0.0001	DD WATER		PLASMID DNA 10	PLASMID DNA 1	PLASMID DNA 0.1	PLASMID DNA 0.01	PLASMID DNA 0.001	PLASMID DNA 0.0001	DD WATER		PLASMID DNA 10	PLASMID DNA 1	PLASMID DNA 0.1	PLASMID DNA 0.01	PLASMID DNA 0.001	PLASMID DNA 0.0001	DD WATER

## Sheet: Repeat 2
26032024
PCR program: SSR60-35 cycles
Electrophoresis: 6% acrylamide 50min
Day 3 PCR- 57samples+D-1+ IR Plants+Water+ Plasmid Dilutions Repeat pcr - Changed Plate
	24SPIR41-1	24SPIR41-2	No Sample	24SPIR42-1	24SPIR42-2	24SPIR42-3	24SPIR43-1	24SPIR43-2	24SPIR43-3	24SPIR44-1	24SPIR44-2	24SPIR44-3	24SPIR45-1	24SPIR45-2	24SPIR45-3	24SPIR46-1	24SPIR46-2	24SPIR46-3	24SPIR47-1	24SPIR47-2	24SPIR47-3	24SPIR48-1	24SPIR48-2	24SPIR48-3	24SPIR49-1	24SPIR49-2	No Sample	24SPIR50-1	24SPIR50-2	24SPIR50-3	24SPIR51-1	24SPIR51-2	24SPIR51-3	24SPIR52-1	24SPIR52-2	24SPIR52-3	24SPIR53-1	24SPIR53-2	No Plant	24SPIR54-1	24SPIR54-2	24SPIR54-3	24SPIR55-1	24SPIR55-2	24SPIR55-3	24SPIR56-1	24SPIR56-2	24SPIR56-3	24SPIR57-1
26032024
PCR program: SSR60-15 cycles
Electrophoresis: 6% acrylamide 50min
Day 4 PCR- 57samples+D-1+ IR Plants+Water+ Plasmid Dilutions Repeat pcr
[truncated: 23 more columns]

## Sheet: Repeats
20240322
PCR program: SSR60-25 cycles
Electrophoresis: 6% acrylamide 50min
Day 3 PCR- 57samples+D-1+ IR Plants+Water+ Plasmid Dilutions; Repeat-reloading gel
	24SPIR41-1	24SPIR41-2	No Sample	24SPIR42-1	24SPIR42-2	24SPIR42-3	24SPIR43-1	24SPIR43-2	24SPIR43-3	24SPIR44-1	24SPIR44-2	24SPIR44-3	24SPIR45-1	24SPIR45-2	24SPIR45-3	24SPIR46-1	24SPIR46-2	24SPIR46-3	24SPIR47-1	24SPIR47-2	24SPIR47-3	24SPIR48-1	24SPIR48-2	24SPIR48-3	24SPIR49-1	24SPIR49-2	No Sample	24SPIR50-1	24SPIR50-2	24SPIR50-3	24SPIR51-1	24SPIR51-2	24SPIR51-3	24SPIR52-1	24SPIR52-2	24SPIR52-3	24SPIR53-1	24SPIR53-2	No Plant	24SPIR54-1	24SPIR54-2	24SPIR54-3	24SPIR55-1	24SPIR55-2	24SPIR55-3	24SPIR56-1	24SPIR56-2	24SPIR56-3	24SPIR57-1
PCR program: SSR60-35 cycles
Electrophoresis: 6% acrylamide 50min
Day 3 PCR- 57samples+D-1+ IR Plants+Water+ Plasmid Dilutions Repeat pcr
	24SPIR41-1	24SPIR41-2	No Sample	24SPIR42-1	24SPIR42-2	24SPIR42-3	24SPIR43-1	24SPIR43-2	24SPIR43-3	24SPIR44-1	24SPIR44-2	24SPIR44-3	24SPIR45-1	24SPIR45-2	24SPIR45-3	24SPIR46-1	24SPIR46-2	24SPIR46-3	24SPIR47-1	24SPIR47-2	24SPIR47-3	24SPIR48-1	24SPIR48-2	24SPIR48-3	24SPIR49-1	24SPIR49-2	No Sample	24SPIR50-1	24SPIR50-2	24SPIR50-3	24SPIR51-1	24SPIR51-2	24SPIR51-3	24SPIR52-1	24SPIR52-2	24SPIR52-3	24SPIR53-1	24SPIR53-2	No Plant	24SPIR54-1	24SPIR54-2	24SPIR54-3	24SPIR55-1	24SPIR55-2	24SPIR55-3	24SPIR56-1	24SPIR56-2	24SPIR56-3	24SPIR57-1
[truncated: 23 more columns]

## Sheet: Repeat 3
28032024
PCR program: SSR60-35 cycles
Electrophoresis: 6% acrylamide 50min
Day 3 PCR- 57samples+D-1+ IR Plants+Water+ Plasmid Dilutions- all pcr components changed
	24SPIR41-1	24SPIR41-2	No Sample	24SPIR42-1	24SPIR42-2	24SPIR42-3	24SPIR43-1	24SPIR43-2	24SPIR43-3	24SPIR44-1	24SPIR44-2	24SPIR44-3	24SPIR45-1	24SPIR45-2	24SPIR45-3	24SPIR46-1	24SPIR46-2	24SPIR46-3	24SPIR47-1	24SPIR47-2	24SPIR47-3	24SPIR48-1	24SPIR48-2	24SPIR48-3	24SPIR49-1	24SPIR49-2	No Sample	24SPIR50-1	24SPIR50-2	24SPIR50-3	24SPIR51-1	24SPIR51-2	24SPIR51-3	24SPIR52-1	24SPIR52-2	24SPIR52-3	24SPIR53-1	24SPIR53-2	No Plant	24SPIR54-1	24SPIR54-2	24SPIR54-3	24SPIR55-1	24SPIR55-2	24SPIR55-3	24SPIR56-1	24SPIR56-2	24SPIR56-3	24SPIR57-1
[truncated: 23 more columns]

## Sheet: G2 Day 3
20240510
PCR program: SSR60-15 cycles
Electrophoresis: 6% acrylamide 50min
Day 3 PCR
	24SPIR71-1	24SPIR71-2	24SPIR71-3	24SPIR72-1	24SPIR72-2	24SPIR72-3	24SPIR73-1	24SPIR73-2	24SPIR73-3	24SPIR74-1	24SPIR74-2	24SPIR74-3	24SPIR75-1	24SPIR75-2	24SPIR75-3	24SPIR76-1	24SPIR76-2	No Sample	24SPIR77-1	24SPIR77-2	24SPIR77-3	24SPIR78-1	24SPIR78-2	24SPIR78-3	24SPIR79-1	24SPIR79-2	No Sample	24SPIR80-1	24SPIR80-2	24SPIR80-3	24SPIR81-1	24SPIR81-2	24SPIR81-3	24SPIR82-1	24SPIR82-2	24SPIR82-3	24SPIR83-1	24SPIR83-2	24SPIR83-3	24SPIR84-1	24SPIR84-2	24SPIR84-3	24SPIR85-1	24SPIR85-2	24SPIR85-3	24SPIR86-1	24SPIR86-2	24SPIR86-3	24SPIR87-1
20240510
PCR program: SSR60-20 cycles
Electrophoresis: 6% acrylamide 50min
Day 3 PCR
	24SPIR71-1	24SPIR71-2	24SPIR71-3	24SPIR72-1	24SPIR72-2	24SPIR72-3	24SPIR73-1	24SPIR73-2	24SPIR73-3	24SPIR74-1	24SPIR74-2	24SPIR74-3	24SPIR75-1	24SPIR75-2	24SPIR75-3	24SPIR76-1	24SPIR76-2	No Sample	24SPIR77-1	24SPIR77-2	24SPIR77-3	24SPIR78-1	24SPIR78-2	24SPIR78-3	24SPIR79-1	24SPIR79-2	No Sample	24SPIR80-1	24SPIR80-2	24SPIR80-3	24SPIR81-1	24SPIR81-2	24SPIR81-3	24SPIR82-1	24SPIR82-2	24SPIR82-3	24SPIR83-1	24SPIR83-2	24SPIR83-3	24SPIR84-1	24SPIR84-2	24SPIR84-3	24SPIR85-1	24SPIR85-2	24SPIR85-3	24SPIR86-1	24SPIR86-2	24SPIR86-3	24SPIR87-1
20240510
PCR program: SSR60-25 cycles
Electrophoresis: 6% acrylamide 50min
Day 3 PCR
	24SPIR71-1	24SPIR71-2	24SPIR71-3	24SPIR72-1	24SPIR72-2	24SPIR72-3	24SPIR73-1	24SPIR73-2	24SPIR73-3	24SPIR74-1	24SPIR74-2	24SPIR74-3	24SPIR75-1	24SPIR75-2	24SPIR75-3	24SPIR76-1	24SPIR76-2	No Sample	24SPIR77-1	24SPIR77-2	24SPIR77-3	24SPIR78-1	24SPIR78-2	24SPIR78-3	24SPIR79-1	24SPIR79-2	No Sample	24SPIR80-1	24SPIR80-2	24SPIR80-3	24SPIR81-1	24SPIR81-2	24SPIR81-3	24SPIR82-1	24SPIR82-2	24SPIR82-3	24SPIR83-1	24SPIR83-2	24SPIR83-3	24SPIR84-1	24SPIR84-2	24SPIR84-3	24SPIR85-1	24SPIR85-2	24SPIR85-3	24SPIR86-1	24SPIR86-2	24SPIR86-3	24SPIR87-1
20240510
PCR program: SSR60-30 cycles
Electrophoresis: 6% acrylamide 50min
Day 3 PCR
	24SPIR71-1	24SPIR71-2	24SPIR71-3	24SPIR72-1	24SPIR72-2	24SPIR72-3	24SPIR73-1	24SPIR73-2	24SPIR73-3	24SPIR74-1	24SPIR74-2	24SPIR74-3	24SPIR75-1	24SPIR75-2	24SPIR75-3	24SPIR76-1	24SPIR76-2	No Sample	24SPIR77-1	24SPIR77-2	24SPIR77-3	24SPIR78-1	24SPIR78-2	24SPIR78-3	24SPIR79-1	24SPIR79-2	No Sample	24SPIR80-1	24SPIR80-2	24SPIR80-3	24SPIR81-1	24SPIR81-2	24SPIR81-3	24SPIR82-1	24SPIR82-2	24SPIR82-3	24SPIR83-1	24SPIR83-2	24SPIR83-3	24SPIR84-1	24SPIR84-2	24SPIR84-3	24SPIR85-1	24SPIR85-2	24SPIR85-3	24SPIR86-1	24SPIR86-2	24SPIR86-3	24SPIR87-1
[truncated: 23 more columns]

## Sheet: G2 Day 5
20240510
PCR program: SSR60-15 cycles
Electrophoresis: 6% acrylamide 50min
Day 5 PCR
	24SPIR71-1	24SPIR71-2	24SPIR71-3	24SPIR72-1	24SPIR72-2	24SPIR72-3	24SPIR73-1	24SPIR73-2	24SPIR73-3	24SPIR74-1	24SPIR74-2	24SPIR74-3	24SPIR75-1	24SPIR75-2	24SPIR75-3	24SPIR76-1	24SPIR76-2	No Sample	24SPIR77-1	24SPIR77-2	24SPIR77-3	24SPIR78-1	24SPIR78-2	24SPIR78-3	24SPIR79-1	24SPIR79-2	No Sample	24SPIR80-1	24SPIR80-2	24SPIR80-3	24SPIR81-1	24SPIR81-2	24SPIR81-3	24SPIR82-1	24SPIR82-2	24SPIR82-3	24SPIR83-1	24SPIR83-2	24SPIR83-3	24SPIR84-1	24SPIR84-2	24SPIR84-3	24SPIR85-1	24SPIR85-2	24SPIR85-3	24SPIR86-1	24SPIR86-2	24SPIR86-3	24SPIR87-1
20240510
PCR program: SSR60-20 cycles
Electrophoresis: 6% acrylamide 50min
Day 5 PCR
	24SPIR71-1	24SPIR71-2	24SPIR71-3	24SPIR72-1	24SPIR72-2	24SPIR72-3	24SPIR73-1	24SPIR73-2	24SPIR73-3	24SPIR74-1	24SPIR74-2	24SPIR74-3	24SPIR75-1	24SPIR75-2	24SPIR75-3	24SPIR76-1	24SPIR76-2	No Sample	24SPIR77-1	24SPIR77-2	24SPIR77-3	24SPIR78-1	24SPIR78-2	24SPIR78-3	24SPIR79-1	24SPIR79-2	No Sample	24SPIR80-1	24SPIR80-2	24SPIR80-3	24SPIR81-1	24SPIR81-2	24SPIR81-3	24SPIR82-1	24SPIR82-2	24SPIR82-3	24SPIR83-1	24SPIR83-2	24SPIR83-3	24SPIR84-1	24SPIR84-2	24SPIR84-3	24SPIR85-1	24SPIR85-2	24SPIR85-3	24SPIR86-1	24SPIR86-2	24SPIR86-3	24SPIR87-1
20240510
PCR program: SSR60-25 cycles
Electrophoresis: 6% acrylamide 50min
Day 5 PCR
	24SPIR71-1	24SPIR71-2	24SPIR71-3	24SPIR72-1	24SPIR72-2	24SPIR72-3	24SPIR73-1	24SPIR73-2	24SPIR73-3	24SPIR74-1	24SPIR74-2	24SPIR74-3	24SPIR75-1	24SPIR75-2	24SPIR75-3	24SPIR76-1	24SPIR76-2	No Sample	24SPIR77-1	24SPIR77-2	24SPIR77-3	24SPIR78-1	24SPIR78-2	24SPIR78-3	24SPIR79-1	24SPIR79-2	No Sample	24SPIR80-1	24SPIR80-2	24SPIR80-3	24SPIR81-1	24SPIR81-2	24SPIR81-3	24SPIR82-1	24SPIR82-2	24SPIR82-3	24SPIR83-1	24SPIR83-2	24SPIR83-3	24SPIR84-1	24SPIR84-2	24SPIR84-3	24SPIR85-1	24SPIR85-2	24SPIR85-3	24SPIR86-1	24SPIR86-2	24SPIR86-3	24SPIR87-1
20240510
PCR program: SSR60-30 cycles
Electrophoresis: 6% acrylamide 50min
Day 5 PCR
	24SPIR71-1	24SPIR71-2	24SPIR71-3	24SPIR72-1	24SPIR72-2	24SPIR72-3	24SPIR73-1	24SPIR73-2	24SPIR73-3	24SPIR74-1	24SPIR74-2	24SPIR74-3	24SPIR75-1	24SPIR75-2	24SPIR75-3	24SPIR76-1	24SPIR76-2	No Sample	24SPIR77-1	24SPIR77-2	24SPIR77-3	24SPIR78-1	24SPIR78-2	24SPIR78-3	24SPIR79-1	24SPIR79-2	No Sample	24SPIR80-1	24SPIR80-2	24SPIR80-3	24SPIR81-1	24SPIR81-2	24SPIR81-3	24SPIR82-1	24SPIR82-2	24SPIR82-3	24SPIR83-1	24SPIR83-2	24SPIR83-3	24SPIR84-1	24SPIR84-2	24SPIR84-3	24SPIR85-1	24SPIR85-2	24SPIR85-3	24SPIR86-1	24SPIR86-2	24SPIR86-3	24SPIR87-1
[truncated: 23 more columns]

## Sheet: G2 Day 20
20240513
PCR program: SSR60-15 cycles
Electrophoresis: 6% acrylamide 50min
Day 20 PCR
	24SPIR71-1	24SPIR71-2	24SPIR71-3	24SPIR72-1	24SPIR72-2	24SPIR72-3	24SPIR73-1	24SPIR73-2	24SPIR73-3	24SPIR74-1	24SPIR74-2	24SPIR74-3	24SPIR75-1	24SPIR75-2	24SPIR75-3	24SPIR76-1	24SPIR76-2	No Sample	24SPIR77-1	24SPIR77-2	24SPIR77-3	24SPIR78-1	24SPIR78-2	24SPIR78-3	24SPIR79-1	24SPIR79-2	No Sample	24SPIR80-1	24SPIR80-2	24SPIR80-3	24SPIR81-1	24SPIR81-2	24SPIR81-3	24SPIR82-1	24SPIR82-2	24SPIR82-3	24SPIR83-1	24SPIR83-2	24SPIR83-3	24SPIR84-1	24SPIR84-2	24SPIR84-3	24SPIR85-1	24SPIR85-2	24SPIR85-3	24SPIR86-1	24SPIR86-2	24SPIR86-3	24SPIR87-1
20240513
PCR program: SSR60-20 cycles
Electrophoresis: 6% acrylamide 50min
Day 20 PCR
	24SPIR71-1	24SPIR71-2	24SPIR71-3	24SPIR72-1	24SPIR72-2	24SPIR72-3	24SPIR73-1	24SPIR73-2	24SPIR73-3	24SPIR74-1	24SPIR74-2	24SPIR74-3	24SPIR75-1	24SPIR75-2	24SPIR75-3	24SPIR76-1	24SPIR76-2	No Sample	24SPIR77-1	24SPIR77-2	24SPIR77-3	24SPIR78-1	24SPIR78-2	24SPIR78-3	24SPIR79-1	24SPIR79-2	No Sample	24SPIR80-1	24SPIR80-2	24SPIR80-3	24SPIR81-1	24SPIR81-2	24SPIR81-3	24SPIR82-1	24SPIR82-2	24SPIR82-3	24SPIR83-1	24SPIR83-2	24SPIR83-3	24SPIR84-1	24SPIR84-2	24SPIR84-3	24SPIR85-1	24SPIR85-2	24SPIR85-3	24SPIR86-1	24SPIR86-2	24SPIR86-3	24SPIR87-1
20240513
PCR program: SSR60-25 cycles
Electrophoresis: 6% acrylamide 50min
Day 20 PCR
	24SPIR71-1	24SPIR71-2	24SPIR71-3	24SPIR72-1	24SPIR72-2	24SPIR72-3	24SPIR73-1	24SPIR73-2	24SPIR73-3	24SPIR74-1	24SPIR74-2	24SPIR74-3	24SPIR75-1	24SPIR75-2	24SPIR75-3	24SPIR76-1	24SPIR76-2	No Sample	24SPIR77-1	24SPIR77-2	24SPIR77-3	24SPIR78-1	24SPIR78-2	24SPIR78-3	24SPIR79-1	24SPIR79-2	No Sample	24SPIR80-1	24SPIR80-2	24SPIR80-3	24SPIR81-1	24SPIR81-2	24SPIR81-3	24SPIR82-1	24SPIR82-2	24SPIR82-3	24SPIR83-1	24SPIR83-2	24SPIR83-3	24SPIR84-1	24SPIR84-2	24SPIR84-3	24SPIR85-1	24SPIR85-2	24SPIR85-3	24SPIR86-1	24SPIR86-2	24SPIR86-3	24SPIR87-1
20240513
PCR program: SSR60-30 cycles
Electrophoresis: 6% acrylamide 50min
Day 20 PCR
	24SPIR71-1	24SPIR71-2	24SPIR71-3	24SPIR72-1	24SPIR72-2	24SPIR72-3	24SPIR73-1	24SPIR73-2	24SPIR73-3	24SPIR74-1	24SPIR74-2	24SPIR74-3	24SPIR75-1	24SPIR75-2	24SPIR75-3	24SPIR76-1	24SPIR76-2	No Sample	24SPIR77-1	24SPIR77-2	24SPIR77-3	24SPIR78-1	24SPIR78-2	24SPIR78-3	24SPIR79-1	24SPIR79-2	No Sample	24SPIR80-1	24SPIR80-2	24SPIR80-3	24SPIR81-1	24SPIR81-2	24SPIR81-3	24SPIR82-1	24SPIR82-2	24SPIR82-3	24SPIR83-1	24SPIR83-2	24SPIR83-3	24SPIR84-1	24SPIR84-2	24SPIR84-3	24SPIR85-1	24SPIR85-2	24SPIR85-3	24SPIR86-1	24SPIR86-2	24SPIR86-3	24SPIR87-1
[truncated: 23 more columns]
