# Supplementary material for: Enhanced Tomato Yellow Leaf Curl Thailand Virus Suppression Through Multi-Disease and Insect-Resistant Tomato Lines Combining Virus and Vector Resistance
Source: Insects. 2025 Jul 15;16(7):721. doi: 10.3390/insects16070721 (PMC12295848; doi:10.3390/insects16070721)
Supplement: Supplementary file 1 [file insects-16-00721-s001.zip › File S3. Summary of experimental results.xlsx]

## Sheet: Group2_summary
Entry code	Name	Genotype	Pedigree		Rep1	Rep2	Rep3	No. of WF Adult	Adult Mortality	total AS con. (umoles/g)	Day 3 virus amount (ng/ul)	Day 5 virus (ng/ul)	Day 20 virus (ng/ul)	Day 21 TY DSI	Day 28 TY DSI	Day 35 TY DSI	PDI	Ty1,3 (DNA from before inoculaiton)
1	23AUSM49-BK	AVTO2428	CLN4636BC4F2-31I03-1(a)-BK(e)		24SPIR71	24SPIR80	24SPIR88	1.55556	85.0718	29.8228	0.000111111	0.000333333	0.00144444	1	1	1	16.6667	R
2	23AUSM52-BK	AVTO2432	CLN4636BC4F2-31I03-1(d)-BK(e)		24SPIR72	24SPIR82	24SPIR87	1.55556	89.5767	29.1503	0.000111111	0.000333333	0	1	1	1	33.3333	R
3	23IR05-4	AVTO2437	CLN4636BC4F2-31I03-1(c)-4(a)		24SPIR73	24SPIR83	24SPIR89	1.77778	83.7698	25.4301	0	0.000444444	0.00233333	1.11111	1	1	44.4444	R
4	23IR48-1	AVTO2436	CLN4636BC4F2-31I03-1(c)-1(d)		24SPIR74	24SPIR84	24SPIR90	1.44444	80.8357	22.3622	0.000111111	0.000222222	0.00244444	1	1	1	44.4444	R
5	CLN4396F1-2-18Z85-23-16-9-6	AVTO2445			24SPIR75	24SPIR81	24SPIR86	5.22222	47.1392	2.38432	0.0468889	0.277889	0.06	2	2.88889	2.66667	66.6667	R
6	22AU1400-2	AVTO2446	VI063177-10 (BL1921)		24SPIR76	24SPIR79	24SPIR91	0.833333	87.2222	18.4256	0.00183333	0.0168333	0.333333	1.16667	1.83333	2.33333	66.6667	S
7	ANT22	AVTO9304			24SPIR77	24SPIR78	24SPIR85	6.66667	30.9494	2.65202	0.19	0.378	0.6	3.44444	4.44444	4.44444	88.8889	S
Name	rep	No. of WF Adult	Adult Mortality	total AS con. (umoles/g)	Day 3 virus amount (ng/ul)	Day 5 virus (ng/ul)	Day 20 virus (ng/ul)	Day 21 TY DSI	Day 28 TY DSI	Day 35 TY DSI	PDI	Ty1,3 (DNA from before inoculaiton)
23AUSM49-BK	24SPIR71	1.6667	83.3333	35.9297	0	0.000333333	0	1	1	1	0	R
23AUSM49-BK	24SPIR80	0.6667	92.6901	19.7392	0	0.000333333	0.00366667	1	1	1	50	R
23AUSM49-BK	24SPIR88	2.3333	79.1919	33.7993	0.000333333	0.000333333	0.000666667	1	1	1	0	R
23AUSM52-BK	24SPIR72	0	100	32.1066	0	0.000666667	0	1	1	1	0	R
23AUSM52-BK	24SPIR82	2.3333	79.4444	22.6031	0.000333333	0.000333333	0	1	1	1	50	R
23AUSM52-BK	24SPIR87	2.3333	89.2857	32.7414	0	0	0	1	1	1	50	R
23IR05-4	24SPIR73	1.6667	90	20.6275	0	0.000666667	0.000333333	1	1	1	0	R
23IR05-4	24SPIR83	1.3333	90.8333	36.7565	0	0.000333333	0.00333333	1.33333	1	1	100	R
23IR05-4	24SPIR89	2.3333	70.4762	18.9063	0	0.000333333	0.00333333	1	1	1	33.3333	R
23IR48-1	24SPIR74	1.6667	73.5714	18.5206	0	0.000333333	0	1	1	1	33.3333	R
23IR48-1	24SPIR84	0.3333	93.3333	27.0694	0.000333333	0.000333333	0.007	1	1	1	0	R
23IR48-1	24SPIR90	2.3333	75.6022	21.4965	0	0	0.000333333	1	1	1	100	R
CLN4396F1-2-18Z85-23-16-9-6	24SPIR75	4	56.0606	1.49297	0.037	0.1	0.07	2	2.66667	2.66667	66.6667	R
CLN4396F1-2-18Z85-23-16-9-6	24SPIR81	2.3333	58.3333	2.31207	0.1	0.7	0.07	2	3	3	100	R
CLN4396F1-2-18Z85-23-16-9-6	24SPIR86	9.3333	27.0238	3.34792	0.00366667	0.0336667	0.04	2	3	2.33333	33.3333	R
22AU1400-2	24SPIR76	1	80	18.6821	0.0055	0.0505	0.5	1	2	2.5	66.6667	S
22AU1400-2	24SPIR79	0	100	14.4363	0	0	0.5	1.5	2	3	66.6667	S
22AU1400-2	24SPIR91	1.5	81.6667	22.1584	0	0	0	1	1.5	1.5	66.6667	S
ANT22	24SPIR77	4	30.5556	2.72359	0.4	0.667	1	3.33333	4.66667	4.66667	100	S
ANT22	24SPIR78	8.3333	33.7879	2.67809	0.1	0.367	0.4	3.33333	4.66667	4.66667	66.6667	S
ANT22	24SPIR85	7.6667	28.5048	2.55438	0.07	0.1	0.4	3.66667	4	4	100	S

## Sheet: Group2_WF_data
Sample	Genotype	No. of Adult Whiteflies (8 days inoculation)		Total WF Adults	Adult Mortality %	No. of Eggs/ leaf	No.of Nymphs		No. of Eggs/ 2 leaves	No.of Nymphs								Grnpotype	Rep 1				Rep 2				Rep 3				Rep 1		Rep 2		Rep 3		Mean
		Alive	Dead			(1 day post-inocultion)			(1 day post-inocultion)										WF Adults	Adult mortality	Eggs	Nymph	WF Adults	Adult mortality	Eggs	Nymph	WF Adults	Adult mortality	Eggs	Nymph	Alive	Dead	Alive	Dead	Alive	Dead	Alive	Dead			Name	Eggs	Nymph
71-1	23AUSM49-BK	3	11	14	78.5714	1.5	0		3	0								23AUSM49-BK	9.33333	83.3333	5.83333	0.333333	10.6667	92.6901	2.66667	0.833333	13	79.1919	3.66667	1.83333	1.66667	7.66667	0.666667	10	2.33333	10.6667	1.55556	9.44444			23AUSM49-BK	5.83333	0.333333	83.3333	1.6667
71-2	23AUSM49-BK	1	6	7	85.7143	12.5	1		25	2								23AUSM52-BK	8.33333	100	2.83333	1.16667	10.3333	79.4444	4.16667	2.33333	18	89.2857	2.33333	2.16667	0	8.33333	2.33333	8	2.33333	15.6667	1.55556	10.6667			23AUSM49-BK	2.66667	0.833333	92.6901	0.6667
71-3	23AUSM49-BK	1	6	7	85.7143	3.5	0		7	0								23IR05-4	12.3333	90	1.83333	3.33333	13.3333	90.8333	2	1.5	11	70.4762	0.166667	0.333333	1.66667	10.6667	1.33333	12	2.33333	8.66667	1.77778	10.4444			23AUSM49-BK	3.66667	1.83333	79.1919	2.3333
72-1	23AUSM52-BK	0	8	8	100	3	0		6	0								23IR48-1	6.66667	73.5714	7	1	9.33333	93.3333	5.33333	6.66667	12	75.6022	3.33333	1.33333	1.66667	5	0.333333	9	2.33333	9.66667	1.44444	7.88889			23AUSM52-BK	2.83333	1.16667	100	0
72-2	23AUSM52-BK	0	11	11	100	3	0		6	0								CLN4396F1-2-18Z85-23-16-9-6	7.66667	56.0606	9.66667	7	6.33333	58.3333	1.5	2.5	13	27.0238	2.33333	5.33333	4	3.66667	2.33333	4	9.33333	3.66667	5.22222	3.77778			23AUSM52-BK	4.16667	2.33333	79.4444	2.3333
72-3	23AUSM52-BK	0	6	6	100	2.5	3.5		5	7								22AU1400-2	6	80	1	0.25	2.5	100	3.5	1.5	8.5	81.6667	0	3.25	1	5	0	2.5	1.5	7	0.833333	4.83333			23AUSM52-BK	2.33333	2.16667	89.2857	2.3333
73-1	23IR05-4	0	7	7	100	2	9		4	18								ANT22	5.33333	30.5556	6.66667	1.66667	12.6667	33.7879	2.75	21.6667	10.3333	28.5048	5.5	11	4	1.33333	8.33333	4.33333	7.66667	2.66667	6.66667	2.77778			23IR05-4	1.83333	3.33333	90	1.6667
73-2	23IR05-5	1	9	10	90	0	0		0	0								Genpotype	WF Adults			Adult mortality			Eggs			Nymph			Mean										23IR05-4	2	1.5	90.8333	1.3333
73-3	23IR05-6	4	16	20	80	3.5	1		7	2									Rep 1	Rep 2	Rep 3	Rep 1	Rep 2	Rep 3	Rep 1	Rep 2	Rep 3	Rep 1	Rep 2	Rep 3	WF Adults	Adult mortality	Eggs	Nymph	Alive	Dead					23IR05-4	0.166667	0.333333	70.4762	2.3333
74-1	23IR48-1	2	3	5	60	10	0		20	0								23AUSM49-BK	9.33333	10.6667	13	83.3333	92.6901	79.1919	5.83333	2.66667	3.66667	0.333333	0.833333	1.83333	11	85.0718	4.05556	1	1.55556	9.44444					23IR48-1	7	1	73.5714	1.6667
74-2	23IR48-2	1	6	7	85.7143	7	1		14	2								23AUSM52-BK	8.33333	10.3333	18	100	79.4444	89.2857	2.83333	4.16667	2.33333	1.16667	2.33333	2.16667	12.2222	89.5767	3.11111	1.88889	1.55556	10.6667					23IR48-1	5.33333	6.66667	93.3333	0.3333
74-3	23IR48-3	2	6	8	75	4	2		8	4								23IR05-4	12.3333	13.3333	11	90	90.8333	70.4762	1.83333	2	0.166667	3.33333	1.5	0.333333	12.2222	83.7698	1.33333	1.72222	1.77778	10.4444					23IR48-1	3.33333	1.33333	75.6022	2.3333
75-1	CLN4396F1-2-18Z85-23-16-9-6	1	3	4	75	12.5	7		25	14								23IR48-1	6.66667	9.33333	12	73.5714	93.3333	75.6022	7	5.33333	3.33333	1	6.66667	1.33333	9.33333	80.8357	5.22222	3	1.44444	7.88889					CLN4396F1-2-18Z85-23-16-9-6	9.66667	7	56.0606	4
75-2	CLN4396F1-2-18Z85-23-16-9-7	9	2	11	18.1818	7	2.5		14	5								CLN4396F1-2-18Z85-23-16-9-6	7.66667	6.33333	13	56.0606	58.3333	27.0238	9.66667	1.5	2.33333	7	2.5	5.33333	9	47.1392	4.5	4.94444	5.22222	3.77778					CLN4396F1-2-18Z85-23-16-9-6	1.5	2.5	58.3333	2.3333
75-3	CLN4396F1-2-18Z85-23-16-9-8	2	6	8	75	9.5	11.5		19	23								22AU1400-2	6	2.5	8.5	80	100	81.6667	1	3.5	0	0.25	1.5	3.25	5.66667	87.2222	1.5	1.66667	0.833333	4.83333					CLN4396F1-2-18Z85-23-16-9-6	2.33333	5.33333	27.0238	9.3333
76-1	22AU1400-2	2	3	5	60	1	0.5		2	1								ANT22	5.33333	12.6667	10.3333	30.5556	33.7879	28.5048	6.66667	5.5	5.5	1.66667	21.6667	11	9.44444	30.9494	5.88889	11.4444	6.66667	2.77778					22AU1400-2	1	0.25	80	1
76-2	22AU1400-3	0	7	7	100	1	0		2	0																															22AU1400-2	3.5	1.5	100	0
77-1	ANT22	1	2	3	66.6667	4	1		8	2																															22AU1400-2	0	3.25	81.6667	1.5
77-2	ANT23	5	0	5	0	10.5	3.5		21	7									Mean																						ANT22	6.66667	1.66667	30.5556	4
77-3	ANT24	6	2	8	25	5.5	0.5		11	1								Genpotype	WF Adults	Eggs	Nymph																				ANT22	5.5	21.6667	33.7879	8.3333
78-1	ANT22	9	3	12	25	14	15		28	30								23AUSM49-BK	11	8.11111	2																				ANT22	5.5	11	28.5048	7.6667
78-2	ANT23	7	4	11	36.3636	1.5	4		3	8								23AUSM52-BK	12.2222	6.22222	3.77778
78-3	ANT24	9	6	15	40	17	46		34	92								23IR05-4	12.2222	2.66667	3.44444
79-1	22AU1400-2	0	1	1	100	2.5	0		5	0								23IR48-1	9.33333	10.4444	6
79-2	22AU1400-3	0	4	4	100	4.5	3		9	6								CLN4396F1-2-18Z85-23-16-9-6	9	9	9.88889
80-1	23AUSM49-BK	1	18	19	94.7368	4.5	2.5		9	5								22AU1400-2	5.66667	3	3.33333
80-2	23AUSM49-BK	1	5	6	83.3333	2	0		4	0								ANT22	9.44444	9.94444	22.8889
80-3	23AUSM49-BK	0	7	7	100	1.5	0		3	0
81-1	CLN4396F1-2-18Z85-23-16-9-6	1	4	5	80	0.5	2		1	4								Genpotype	Adult mortality
81-2	CLN4396F1-2-18Z85-23-16-9-7	3	1	4	25	3.5	3		7	6								23AUSM49-BK	85.0718
81-3	CLN4396F1-2-18Z85-23-16-9-8	3	7	10	70	0.5	2.5		1	5								23AUSM52-BK	89.5767
82-1	23AUSM52-BK	5	7	12	58.3333	3	0		6	0								23IR05-4	83.7698
82-2	23AUSM52-BK	2	8	10	80	2.5	4.5		5	9								23IR48-1	80.8357
82-3	23AUSM52-BK	0	9	9	100	7	2.5		14	5								CLN4396F1-2-18Z85-23-16-9-6	47.1392
83-1	23IR05-4	1	7	8	87.5	5	3.5		10	7								22AU1400-2	87.2222
83-2	23IR05-5	3	17	20	85	0	0		0	0								ANT22	30.9494
83-3	23IR05-6	0	12	12	100	1	1		2	2
84-1	23IR48-1	0	16	16	100	10.5	17		21	34
84-2	23IR48-2	0	7	7	100	3	3		6	6								Genpotype	WF Adults	Eggs	Nymph
84-3	23IR48-3	1	4	5	80	2.5	0		5	0								23AUSM49-BK	11	8.11111	2
85-1	ANT22	11	2	13	15.3846	5.5	1.5		11	3								23AUSM52-BK	12.2222	6.22222	3.77778
85-2	ANT23	8	3	11	27.2727	2	14.5		4	29								23IR05-4	12.2222	2.66667	3.44444
85-3	ANT24	4	3	7	42.8571	9	17		18	34								23IR48-1	9.33333	10.4444	6
86-1	CLN4396F1-2-18Z85-23-16-9-6	6	4	10	40	4	10		8	20								CLN4396F1-2-18Z85-23-16-9-6	9	9	9.88889
86-2	CLN4396F1-2-18Z85-23-16-9-7	15	6	21	28.5714	1	6		2	12								22AU1400-2	5.66667	3	3.33333
86-3	CLN4396F1-2-18Z85-23-16-9-8	7	1	8	12.5	2	0		4	0								ANT22	9.44444	9.94444	22.8889
87-1	23AUSM52-BK	2	12	14	85.7143	4	1		8	2
87-2	23AUSM52-BK	5	23	28	82.1429	1.5	5.5		3	11								Genpotype	Eggs
87-3	23AUSM52-BK	0	12	12	100	1.5	0		3	0								23AUSM49-BK	8.11111
88-1	23AUSM49-BK	1	10	11	90.9091	3.5	3.5		7	7								23AUSM52-BK	6.22222
88-2	23AUSM49-BK	5	20	25	80	4	1.5		8	3								23IR05-4	2.66667
88-3	23AUSM49-BK	1	2	3	66.6667	3.5	0.5		7	1								23IR48-1	10.4444
89-1	23IR05-4	3	2	5	40	0.5	0		1	0								CLN4396F1-2-18Z85-23-16-9-6	9
89-2	23IR05-5	3	18	21	85.7143	0	0		0	0								22AU1400-2	3
89-3	23IR05-6	1	6	7	85.7143	0	1		0	2								ANT22	9.94444
90-1	23IR48-1	2	3	5	60	6.5	2.5		13	5
90-2	23IR48-2	3	11	14	78.5714	0	1.5		0	3								Genpotype	Nymph
90-3	23IR48-3	2	15	17	88.2353	3.5	0		7	0								23AUSM49-BK	2
91-1	22AU1400-2	1	4	5	80	0	0		0	0								23AUSM52-BK	3.77778
91-2	22AU1400-3	2	10	12	83.3333	0	6.5		0	13								23IR05-4	3.44444
																		23IR48-1	6
																		CLN4396F1-2-18Z85-23-16-9-6	9.88889
																		22AU1400-2	3.33333
																		ANT22	22.8889

## Sheet: Viral Load
Sample	Genotype	DNA Concentration:							DNA Concentration:
		Day 3	Day 5	Day 20				Name	Day 3	Day 5	Day 20		Name	Day 3	Day 5	Day 20
71-1	23AUSM49-BK	0	0	0				23AUSM49-BK	0	0.000333333	0		23AUSM49-BK	0.000111111	0.000333333	0.00144444
71-2	23AUSM49-BK	0	0	0				23AUSM49-BK	0	0.000333333	0.00366667		23AUSM52-BK	0.000111111	0.000333333	0
71-3	23AUSM49-BK	0	0.001	0				23AUSM49-BK	0.000333333	0.000333333	0.000666667		23IR05-4	0	0.000444444	0.00233333
72-1	23AUSM52-BK	0	0.001	0				23AUSM52-BK	0	0.000666667	0		23IR48-1	0.000111111	0.000222222	0.00244444
72-2	23AUSM52-BK	0	0	0				23AUSM52-BK	0.000333333	0.000333333	0		CLN4396F1-2-18Z85-23-16-9-6	0.0468889	0.277889	0.06
72-3	23AUSM52-BK	0	0.001	0				23AUSM52-BK	0	0	0		22AU1400-2	0.00183333	0.0168333	0.333333
73-1	23IR05-4	0	0	0				23IR05-4	0	0.000666667	0.000333333		ANT22	0.19	0.378	0.6
73-2	23IR05-5	0	0.001	0				23IR05-4	0	0.000333333	0.00333333
73-3	23IR05-6	0	0.001	0.001				23IR05-4	0	0.000333333	0.00333333
74-1	23IR48-1	0	0	0				23IR48-1	0	0.000333333	0
74-2	23IR48-2	0	0	0				23IR48-1	0.000333333	0.000333333	0.007
74-3	23IR48-3	0	0.001	0				23IR48-1	0	0	0.000333333
75-1	CLN4396F1-2-18Z85-23-16-9-6	0.001	0.1	0.01				CLN4396F1-2-18Z85-23-16-9-6	0.037	0.1	0.07
75-2	CLN4396F1-2-18Z85-23-16-9-7	0.1	0.1	0.1				CLN4396F1-2-18Z85-23-16-9-6	0.1	0.7	0.07
75-3	CLN4396F1-2-18Z85-23-16-9-8	0.01	0.1	0.1				CLN4396F1-2-18Z85-23-16-9-6	0.00366667	0.0336667	0.04
76-1	22AU1400-2	0.001	0.001	1				22AU1400-2	0.0055	0.0505	0.5
76-2	22AU1400-3	0.01	0.1	0				22AU1400-2	0	0	0.5
77-1	ANT22	0.1	1	1				22AU1400-2	0	0	0
77-2	ANT23	0.1	0.001	1				ANT22	0.4	0.667	1
77-3	ANT24	1	1	1				ANT22	0.1	0.367	0.4
78-1	ANT22	0.1	1	0.1				ANT22	0.07	0.1	0.4
78-2	ANT23	0.1	0.1	0.1
78-3	ANT24	0.1	0.001	1
79-1	22AU1400-2	0	0	0
79-2	22AU1400-3	0	0	1
80-1	23AUSM49-BK	0	0.001	0
80-2	23AUSM49-BK	0	0	0.01
80-3	23AUSM49-BK	0	0	0.001
81-1	CLN4396F1-2-18Z85-23-16-9-6	0.1	1	0.1
81-2	CLN4396F1-2-18Z85-23-16-9-7	0.1	1	0.1
81-3	CLN4396F1-2-18Z85-23-16-9-8	0.1	0.1	0.01
82-1	23AUSM52-BK	0	0.001	0
82-2	23AUSM52-BK	0	0	0
82-3	23AUSM52-BK	0.001	0	0
83-1	23IR05-4	0	0.001	0.01
83-2	23IR05-5	0	0	0
83-3	23IR05-6	0	0	0
84-1	23IR48-1	0.001	0.001	0.01
84-2	23IR48-2	0	0	0.01
84-3	23IR48-3	0	0	0.001
85-1	ANT22	0.01	0.1	0.1
85-2	ANT23	0.1	0.1	0.1
85-3	ANT24	0.1	0.1	1
86-1	CLN4396F1-2-18Z85-23-16-9-6	0.01	0.1	0.1
86-2	CLN4396F1-2-18Z85-23-16-9-7	0.001	0.001	0.01
86-3	CLN4396F1-2-18Z85-23-16-9-8	0	0	0.01
87-1	23AUSM52-BK	0	0	0
87-2	23AUSM52-BK	0	0	0
87-3	23AUSM52-BK	0	0	0
88-1	23AUSM49-BK	0	0	0.001
88-2	23AUSM49-BK	0.001	0.001	0.001
88-3	23AUSM49-BK	0	0	0
89-1	23IR05-4	0.01	0.01	0.01
89-2	23IR05-5	0	0	0
89-3	23IR05-6	0	0	0
90-1	23IR48-1	0	0	0.001
90-2	23IR48-2	0	0	0
90-3	23IR48-3	0	0	0
91-1	22AU1400-2	0	0	0
91-2	22AU1400-3	0	0	0

## Sheet: DSI
Sample	Genotype	DSI					DSI					DSI
		21DAI	28DAI	35DAI		Name	21DAI	28DAI	35DAI		Name	21DAI	28DAI	35DAI
71-1	23AUSM49-BK	1	1	1		23AUSM49-BK	1	1	1		23AUSM49-BK	1	1	1
71-2	23AUSM49-BK	1	1	1		23AUSM49-BK	1	1	1		23AUSM52-BK	1	1	1
71-3	23AUSM49-BK	1	1	1		23AUSM49-BK	1	1	1		23IR05-4	1.11111	1	1
72-1	23AUSM52-BK	1	1	1		23AUSM52-BK	1	1	1		23IR48-1	1	1	1
72-2	23AUSM52-BK	1	1	1		23AUSM52-BK	1	1	1		CLN4396F1-2-18Z85-23-16-9-6	2	2.88889	2.66667
72-3	23AUSM52-BK	1	1	1		23AUSM52-BK	1	1	1		22AU1400-2	1.16667	1.83333	2.33333
73-1	23IR05-4	1	1	1		23IR05-4	1	1	1		ANT22	3.44444	4.44444	4.44444
73-2	23IR05-5	1	1	1		23IR05-4	1.33333	1	1
73-3	23IR05-6	1	1	1		23IR05-4	1	1	1
74-1	23IR48-1	1	1	1		23IR48-1	1	1	1
74-2	23IR48-2	1	1	1		23IR48-1	1	1	1
74-3	23IR48-3	1	1	1		23IR48-1	1	1	1
75-1	CLN4396F1-2-18Z85-23-16-9-6	1	1	2		CLN4396F1-2-18Z85-23-16-9-6	2	2.66667	2.66667
75-2	CLN4396F1-2-18Z85-23-16-9-7	3	4	3		CLN4396F1-2-18Z85-23-16-9-6	2	3	3
75-3	CLN4396F1-2-18Z85-23-16-9-8	2	3	3		CLN4396F1-2-18Z85-23-16-9-6	2	3	2.33333
76-1	22AU1400-2	1	1	1		22AU1400-2	1	2	2.5
76-2	22AU1400-3	1	3	4		22AU1400-2	1.5	2	3
77-1	ANT22	3	4	4		22AU1400-2	1	1.5	1.5
77-2	ANT23	3	5	5		ANT22	3.33333	4.66667	4.66667
77-3	ANT24	4	5	5		ANT22	3.33333	4.66667	4.66667
78-1	ANT22	3	5	5		ANT22	3.66667	4	4
78-2	ANT23	3	4	4
78-3	ANT24	4	5	5
79-1	22AU1400-2	1	1	1
79-2	22AU1400-3	2	3	5
80-1	23AUSM49-BK	1	1	1
80-2	23AUSM49-BK	1	1	1
80-3	23AUSM49-BK	1	1	1
81-1	CLN4396F1-2-18Z85-23-16-9-6	2	3	3
81-2	CLN4396F1-2-18Z85-23-16-9-7	3	3	3
81-3	CLN4396F1-2-18Z85-23-16-9-8	1	3	3
82-1	23AUSM52-BK	1	1	1
82-2	23AUSM52-BK	1	1	1
82-3	23AUSM52-BK	1	1	1
83-1	23IR05-4	2	1	1
83-2	23IR05-5	1	1	1
83-3	23IR05-6	1	1	1
84-1	23IR48-1	1	1	1
84-2	23IR48-2	1	1	1
84-3	23IR48-3	1	1	1
85-1	ANT22	4	4	4
85-2	ANT23	4	5	5
85-3	ANT24	3	3	3
86-1	CLN4396F1-2-18Z85-23-16-9-6	3	4	3
86-2	CLN4396F1-2-18Z85-23-16-9-7	1	2	2
86-3	CLN4396F1-2-18Z85-23-16-9-8	2	3	2
87-1	23AUSM52-BK	1	1	1
87-2	23AUSM52-BK	2	2	1
87-3	23AUSM52-BK	1	1	1
88-1	23AUSM49-BK	1	1	1
88-2	23AUSM49-BK	1	1	1
88-3	23AUSM49-BK	1	1	1
89-1	23IR05-4	1	1	1
89-2	23IR05-5	1	1	1
89-3	23IR05-6	1	1	1
90-1	23IR48-1	1	1	1
90-2	23IR48-2	1	1	1
90-3	23IR48-3	1	1	1
91-1	22AU1400-2	1	2	2
91-2	22AU1400-3	1	1	1

## Sheet: PDI
Sample	Genotype	PDI based on Molecular Data			PDI based on Molecular Data				PDI based on Molecular Data
		Day 20		Name	Day 20			Name	Day 20
71-1	23AUSM49-BK	0		23AUSM49-BK	0			23AUSM49-BK	16.6667
71-2	23AUSM49-BK	0		23AUSM49-BK	50			23AUSM52-BK	33.3333
71-3	23AUSM49-BK	0		23AUSM49-BK	0			23IR05-4	44.4444
72-1	23AUSM52-BK	0		23AUSM52-BK	0			23IR48-1	44.4444
72-2	23AUSM52-BK	0		23AUSM52-BK	50			CLN4396F1-2-18Z85-23-16-9-6	66.6667
72-3	23AUSM52-BK	0		23AUSM52-BK	50			22AU1400-2	66.6667
73-1	23IR05-4	0		23IR05-4	0			ANT22	88.8889
73-2	23IR05-5	0		23IR05-4	100
73-3	23IR05-6	1		23IR05-4	33.3333
74-1	23IR48-1	0		23IR48-1	33.3333
74-2	23IR48-2	0		23IR48-1	0
74-3	23IR48-3	0		23IR48-1	100
75-1	CLN4396F1-2-18Z85-23-16-9-6	1		CLN4396F1-2-18Z85-23-16-9-6	66.6667
75-2	CLN4396F1-2-18Z85-23-16-9-7	1		CLN4396F1-2-18Z85-23-16-9-6	100
75-3	CLN4396F1-2-18Z85-23-16-9-8	1		CLN4396F1-2-18Z85-23-16-9-6	33.3333
76-1	22AU1400-2	1		22AU1400-2	66.6667
76-2	22AU1400-3	0		22AU1400-2	66.6667
77-1	ANT22	1		22AU1400-2	66.6667
77-2	ANT23	1		ANT22	100
77-3	ANT24	1		ANT22	66.6667
78-1	ANT22	1		ANT22	100
78-2	ANT23	1
78-3	ANT24	1
79-1	22AU1400-2	0
79-2	22AU1400-3	1
80-1	23AUSM49-BK	0
80-2	23AUSM49-BK	1
80-3	23AUSM49-BK	1
81-1	CLN4396F1-2-18Z85-23-16-9-6	1
81-2	CLN4396F1-2-18Z85-23-16-9-7	1
81-3	CLN4396F1-2-18Z85-23-16-9-8	1
82-1	23AUSM52-BK	0
82-2	23AUSM52-BK	0
82-3	23AUSM52-BK	0
83-1	23IR05-4	1
83-2	23IR05-5	0
83-3	23IR05-6	0
84-1	23IR48-1	1
84-2	23IR48-2	1
84-3	23IR48-3	1
85-1	ANT22	1
85-2	ANT23	1
85-3	ANT24	1
86-1	CLN4396F1-2-18Z85-23-16-9-6	1
86-2	CLN4396F1-2-18Z85-23-16-9-7	1
86-3	CLN4396F1-2-18Z85-23-16-9-8	1
87-1	23AUSM52-BK	0
87-2	23AUSM52-BK	0
87-3	23AUSM52-BK	0
88-1	23AUSM49-BK	1
88-2	23AUSM49-BK	1
88-3	23AUSM49-BK	0
89-1	23IR05-4	1
89-2	23IR05-5	0
89-3	23IR05-6	0
90-1	23IR48-1	1
90-2	23IR48-2	0
90-3	23IR48-3	0
91-1	22AU1400-2	0
91-2	22AU1400-3	0
